# Supplementary material for: Efficacy of Specific Probiotic Strains in Subtypes of Irritable Bowel Syndrome: Systematic Review and Meta-Analysis of Randomized Controlled Trials
Source: Medicina (Kaunas). 2025 Dec 31;62(1):89. doi: 10.3390/medicina62010089 (PMC12842941; doi:10.3390/medicina62010089)
Supplement: Supplementary file 1 [file medicina-62-00089-s001.zip]

Archive with 1 entries (1 files):
- medicina-4053797-supplementary.pdf
